# Supplementary material for: Novel and Effective Blood‐Based miRNA Diagnostic Panel for Gastric Cancer: A Pilot Study in a Japanese Population
Source: Cancer Med. 2025 Apr 18;14(8):e70790. doi: 10.1002/cam4.70790 (PMC12007419; doi:10.1002/cam4.70790)
Supplement: Supplementary file 2 — Table S1. [file CAM4-14-e70790-s002.xlsx]

## Sheet: Sheet1
GASTROClear miRNAs	Function	Cellular processes
miR-140	Tumor suppressor	Suppress cell proliferation	Activates apoptosis/ regulates autophagy	Suppress PD-L1
miR-183	Oncogene	Promotes migration and invasion	Evade tumor suppression
miR-30e	Tumor suppressor	Suppress cell proliferation	Suppresses migration, invasion
miR-103a	Oncogene	Promotes cell proliferation	Promotes metastasis
miR-126	Tumor suppressor	Blocks angiogenesis	Suppresses cell growth
miR-93	Oncogene	Promotes cell proliferation and metastasis
miR-142	Tumor suppressor	Suppress cell proliferation, migration, invasion and EMT	Activates apoptosis	Suppress PD-L1
miR-21	Oncogene	Promotes cell proliferation and metastasis
miR-29c	Tumor suppressor	Suppress migration and invasion	Suppresses cell proliferation
miR-424	Oncogene	Promotes cell proliferation	Promotes chemoresistance
miR-181a	Oncogene	Promotes cell proliferation	Inhibits apoptosis	Evade tumor suppresion
miR-340	Tumor suppressor	Suppress cell proliferation	Activates apoptosis	Suppress PD-L1
